# Supplementary material for: Carbon-Nano Fibers Yield Improvement with Iodinated Electrospun PVA/Silver Nanoparticle as Precursor via One-Step Synthesis at Low Temperature
Source: Polymers (Basel). 2022 Jan 22;14(3):446. doi: 10.3390/polym14030446 (PMC8839439; doi:10.3390/polym14030446)
Supplement: Supplementary file 1 [file polymers-14-00446-s001.zip]

Archive with 1 entries (1 files):
- polymers-1506971-supplementary.pdf
